# Supplementary material for: Preclinical In Vitro Model to Assess the Changes in Permeability and Cytotoxicity of Polarized Intestinal Epithelial Cells during Exposure Mimicking Oral or Intravenous Routes: An Example of Arsenite Exposure
Source: Int J Mol Sci. 2022 Apr 27;23(9):4851. doi: 10.3390/ijms23094851 (PMC9101442; doi:10.3390/ijms23094851)
Supplement: Supplementary file 1 [file ijms-23-04851-s001.zip]

Archive with 1 entries (1 files):
- ijms-1707413-supplementary.pdf
